# Supplementary material for: Comparative Analysis Highlights Uniconazole’s Efficacy in Enhancing the Cold Stress Tolerance of Mung Beans by Targeting Photosynthetic Pathways
Source: Plants (Basel). 2024 Jul 9;13(14):1885. doi: 10.3390/plants13141885 (PMC11280120; doi:10.3390/plants13141885)
Supplement: Supplementary file 1 [file plants-13-01885-s001.zip]

Archive with 10 entries (9 files):
- plants-3046194-supplementary-update/
- plants-3046194-supplementary-update/Figure-S1.pdf
- plants-3046194-supplementary-update/Figure-S2.pdf
- plants-3046194-supplementary-update/Figure-S3.pdf
- plants-3046194-supplementary-update/Figure-S4.pdf
- plants-3046194-supplementary-update/Figure-S5.pdf
- plants-3046194-supplementary-update/Figure-S6.pdf
- plants-3046194-supplementary-update/Supplementary_table_S1.xls
- plants-3046194-supplementary-update/Supplementary_table_S2.xls
- plants-3046194-supplementary-update/Supplementary_table_S3.xls
