# Supplementary material for: Comparative Analysis Highlights Uniconazole’s Efficacy in Enhancing the Cold Stress Tolerance of Mung Beans by Targeting Photosynthetic Pathways
Source: Plants (Basel). 2024 Jul 9;13(14):1885. doi: 10.3390/plants13141885 (PMC11280120; doi:10.3390/plants13141885)
Supplement: Supplementary file 1 [file plants-13-01885-s001.zip › plants-3046194-supplementary-update/Supplementary_table_S1.xls]

## Sheet: LT_vs_CK_diff_mRNA-diff_metabol
Supplementary table 1. Correlation analysis of differentially expressed genes and metabolites in LT_vs_CK
category1	category2	Correlation	Pvalue	Type	Significance	AdjPvalue
LOC106757684	Gingerglycolipid A	0.866679	0.0254769	Group	*	0.0681159
LOC106757684	D-Maltose	0.700733	0.12094	Group		0.129993
LOC106757684	(E)-2-Penten-1-ol	0.828689	0.0415074	Group	*	0.0830148
LOC106757684	MG(18:3(6Z,9Z,12Z)/0:0/0:0)	0.879033	0.0210643	Group	*	0.0913743
LOC106757684	Sucrose	0.649903	0.162397	Group		0.332744
LOC106757684	all-trans-heptaprenyl diphosphate	0.742673	0.0908058	Group		0.100895
LOC106757684	6-Hydroxydelphinidin 3-rutinoside	-0.792006	0.0603932	Group		0.201311
LOC106757684	Nicotinate D-ribonucleoside	0.853584	0.030587	Group	*	0.0660854
LOC106757684	Cellulose, microcrystalline	0.747552	0.0875508	Group		0.308262
LOC106757684	MG(0:0/18:3(6Z,9Z,12Z)/0:0)	0.795791	0.0582942	Group		0.159009
LOC106757684	Norselic acid C	0.638193	0.172676	Group		0.635249
LOC106757684	cis-beta-D-Glucosyl-2-hydroxycinnamate	0.731215	0.0986587	Group		0.121764
LOC106757684	Meloside A	-0.496257	0.316721	Group		0.34763
LOC106757684	Isonicotinic acid	0.946517	0.00421422	Group	**	0.025512
LOC106757684	Maltotriose	-0.609739	0.198737	Group		0.211679
LOC106757684	2-O-p-Coumaroyl-D-glucose	0.743503	0.0902485	Group		0.102228
LOC106757684	LysoPC(18:3(6Z,9Z,12Z))	0.612859	0.195805	Group		0.206111
LOC106757684	(S)-Nerolidol 3-O-[a-L-rhamnopyranosyl-(1->4)-a-L-rhamnopyranosyl-(1->6)-b-D-glucopyranoside]	0.878805	0.0211424	Group	*	0.0907439
LOC106757684	Apigenin 7-[galactosyl-(1->4)-mannoside]	-0.589292	0.218382	Group		0.242647
LOC106757684	DG(18:2(9Z,12Z)/18:4(6Z,9Z,12Z,15Z)/0:0)	-0.258593	0.620756	Group		0.647693
LOC106752877	Gingerglycolipid A	0.844818	0.0342539	Group	*	0.0681159
LOC106752877	D-Maltose	0.899366	0.0146812	Group	*	0.0326248
LOC106752877	(E)-2-Penten-1-ol	0.810235	0.0505992	Group		0.0831893
LOC106752877	MG(18:3(6Z,9Z,12Z)/0:0/0:0)	0.808631	0.0514292	Group		0.0913743
LOC106752877	Sucrose	0.601683	0.206387	Group		0.332744
LOC106752877	all-trans-heptaprenyl diphosphate	0.867749	0.0250788	Group	*	0.0559795
LOC106752877	6-Hydroxydelphinidin 3-rutinoside	-0.622431	0.186924	Group		0.300005
LOC106752877	Nicotinate D-ribonucleoside	0.849869	0.0321171	Group	*	0.0660854
LOC106752877	Cellulose, microcrystalline	0.528241	0.281338	Group		0.441435
LOC106752877	MG(0:0/18:3(6Z,9Z,12Z)/0:0)	0.727189	0.101487	Group		0.159009
LOC106752877	Norselic acid C	0.415262	0.412912	Group		0.635249
LOC106752877	cis-beta-D-Glucosyl-2-hydroxycinnamate	0.787145	0.063139	Group		0.117319
LOC106752877	Meloside A	-0.644493	0.167112	Group		0.233146
LOC106752877	Isonicotinic acid	0.928717	0.00744073	Group	**	0.025512
LOC106752877	Maltotriose	-0.733202	0.0972764	Group		0.172624
LOC106752877	2-O-p-Coumaroyl-D-glucose	0.82104	0.0451743	Group	*	0.0901534
LOC106752877	LysoPC(18:3(6Z,9Z,12Z))	0.900552	0.0143431	Group	*	0.0306668
LOC106752877	(S)-Nerolidol 3-O-[a-L-rhamnopyranosyl-(1->4)-a-L-rhamnopyranosyl-(1->6)-b-D-glucopyranoside]	0.817218	0.0470607	Group	*	0.0907439
LOC106752877	Apigenin 7-[galactosyl-(1->4)-mannoside]	-0.719582	0.106926	Group		0.156355
LOC106752877	DG(18:2(9Z,12Z)/18:4(6Z,9Z,12Z,15Z)/0:0)	-0.569449	0.238155	Group		0.460793
LOC106780539	Gingerglycolipid A	0.852598	0.0309897	Group	*	0.0681159
LOC106780539	D-Maltose	0.747041	0.0878892	Group		0.103399
LOC106780539	(E)-2-Penten-1-ol	0.902552	0.0137816	Group	*	0.0738475
LOC106780539	MG(18:3(6Z,9Z,12Z)/0:0/0:0)	0.850332	0.0319244	Group	*	0.0913743
LOC106780539	Sucrose	0.603858	0.20431	Group		0.332744
LOC106780539	all-trans-heptaprenyl diphosphate	0.802074	0.0548852	Group		0.0731802
LOC106780539	6-Hydroxydelphinidin 3-rutinoside	-0.801457	0.0552158	Group		0.201311
LOC106780539	Nicotinate D-ribonucleoside	0.812574	0.0494007	Group	*	0.0660854
LOC106780539	Cellulose, microcrystalline	0.781603	0.0663376	Group		0.308262
LOC106780539	MG(0:0/18:3(6Z,9Z,12Z)/0:0)	0.731852	0.0982146	Group		0.159009
LOC106780539	Norselic acid C	0.660598	0.153242	Group		0.635249
LOC106780539	cis-beta-D-Glucosyl-2-hydroxycinnamate	0.774912	0.0702949	Group		0.117319
LOC106780539	Meloside A	-0.686544	0.131983	Group		0.233146
LOC106780539	Isonicotinic acid	0.904665	0.0131999	Group	*	0.025512
LOC106780539	Maltotriose	-0.720875	0.105993	Group		0.172624
LOC106780539	2-O-p-Coumaroyl-D-glucose	0.795973	0.0581939	Group		0.0901534
LOC106780539	LysoPC(18:3(6Z,9Z,12Z))	0.722443	0.104866	Group		0.131082
LOC106780539	(S)-Nerolidol 3-O-[a-L-rhamnopyranosyl-(1->4)-a-L-rhamnopyranosyl-(1->6)-b-D-glucopyranoside]	0.848252	0.0327941	Group	*	0.0907439
LOC106780539	Apigenin 7-[galactosyl-(1->4)-mannoside]	-0.765206	0.0762204	Group		0.156355
LOC106780539	DG(18:2(9Z,12Z)/18:4(6Z,9Z,12Z,15Z)/0:0)	-0.471128	0.345595	Group		0.460793
LOC106774174	Gingerglycolipid A	0.820476	0.0454502	Group	*	0.0681159
LOC106774174	D-Maltose	0.925653	0.00808577	Group	**	0.0323431
LOC106774174	(E)-2-Penten-1-ol	0.751414	0.0850115	Group		0.0960676
LOC106774174	MG(18:3(6Z,9Z,12Z)/0:0/0:0)	0.766709	0.0752889	Group		0.103669
LOC106774174	Sucrose	0.507578	0.304018	Group		0.336782
LOC106774174	all-trans-heptaprenyl diphosphate	0.868599	0.0247648	Group	*	0.0559795
LOC106774174	6-Hydroxydelphinidin 3-rutinoside	-0.507579	0.304017	Group		0.337797
LOC106774174	Nicotinate D-ribonucleoside	0.817767	0.0467874	Group	*	0.0660854
LOC106774174	Cellulose, microcrystalline	0.394402	0.439073	Group		0.487859
LOC106774174	MG(0:0/18:3(6Z,9Z,12Z)/0:0)	0.702139	0.119868	Group		0.159009
LOC106774174	Norselic acid C	0.285089	0.583952	Group		0.648836
LOC106774174	cis-beta-D-Glucosyl-2-hydroxycinnamate	0.758546	0.0804118	Group		0.117319
LOC106774174	Meloside A	-0.634157	0.176279	Group		0.233146
LOC106774174	Isonicotinic acid	0.868012	0.0249815	Group	*	0.0277572
LOC106774174	Maltotriose	-0.670617	0.144872	Group		0.195021
LOC106774174	2-O-p-Coumaroyl-D-glucose	0.79661	0.0578442	Group		0.0901534
LOC106774174	LysoPC(18:3(6Z,9Z,12Z))	0.961683	0.00217421	Group	**	0.0168816
LOC106774174	(S)-Nerolidol 3-O-[a-L-rhamnopyranosyl-(1->4)-a-L-rhamnopyranosyl-(1->6)-b-D-glucopyranoside]	0.779795	0.0673964	Group		0.0910585
LOC106774174	Apigenin 7-[galactosyl-(1->4)-mannoside]	-0.695576	0.124905	Group		0.156355
LOC106774174	DG(18:2(9Z,12Z)/18:4(6Z,9Z,12Z,15Z)/0:0)	-0.595984	0.21187	Group		0.460793
LOC106764908	Gingerglycolipid A	0.822541	0.0444433	Group	*	0.0681159
LOC106764908	D-Maltose	0.75049	0.085616	Group		0.103399
LOC106764908	(E)-2-Penten-1-ol	0.876787	0.0218368	Group	*	0.0738475
LOC106764908	MG(18:3(6Z,9Z,12Z)/0:0/0:0)	0.820198	0.0455867	Group	*	0.0913743
LOC106764908	Sucrose	0.650403	0.161963	Group		0.332744
LOC106764908	all-trans-heptaprenyl diphosphate	0.775938	0.0696811	Group		0.0862482
LOC106764908	6-Hydroxydelphinidin 3-rutinoside	-0.807187	0.0521813	Group		0.201311
LOC106764908	Nicotinate D-ribonucleoside	0.793651	0.0594768	Group		0.0660854
LOC106764908	Cellulose, microcrystalline	0.771106	0.0725923	Group		0.308262
LOC106764908	MG(0:0/18:3(6Z,9Z,12Z)/0:0)	0.697393	0.123502	Group		0.159009
LOC106764908	Norselic acid C	0.642518	0.168848	Group		0.635249
LOC106764908	cis-beta-D-Glucosyl-2-hydroxycinnamate	0.751356	0.0850496	Group		0.117319
LOC106764908	Meloside A	-0.666413	0.14836	Group		0.233146
LOC106764908	Isonicotinic acid	0.909314	0.0119629	Group	*	0.025512
LOC106764908	Maltotriose	-0.751146	0.0851868	Group		0.172624
LOC106764908	2-O-p-Coumaroyl-D-glucose	0.774168	0.0707417	Group		0.0943223
LOC106764908	LysoPC(18:3(6Z,9Z,12Z))	0.708651	0.114961	Group		0.135248
LOC106764908	(S)-Nerolidol 3-O-[a-L-rhamnopyranosyl-(1->4)-a-L-rhamnopyranosyl-(1->6)-b-D-glucopyranoside]	0.818867	0.0462426	Group	*	0.0907439
LOC106764908	Apigenin 7-[galactosyl-(1->4)-mannoside]	-0.748486	0.0869337	Group		0.156355
LOC106764908	DG(18:2(9Z,12Z)/18:4(6Z,9Z,12Z,15Z)/0:0)	-0.480841	0.334326	Group		0.460793
LOC106772916	Gingerglycolipid A	0.949785	0.00371901	Group	**	0.0598739
LOC106772916	D-Maltose	0.81445	0.0484493	Group	*	0.0645991
LOC106772916	(E)-2-Penten-1-ol	0.778447	0.0681911	Group		0.0924346
LOC106772916	MG(18:3(6Z,9Z,12Z)/0:0/0:0)	0.930953	0.00698655	Group	**	0.0913743
LOC106772916	Sucrose	0.478714	0.336782	Group		0.336782
LOC106772916	all-trans-heptaprenyl diphosphate	0.847854	0.0329618	Group	*	0.0559795
LOC106772916	6-Hydroxydelphinidin 3-rutinoside	-0.58257	0.225004	Group		0.300005
LOC106772916	Nicotinate D-ribonucleoside	0.936279	0.0059612	Group	**	0.0660854
LOC106772916	Cellulose, microcrystalline	0.503114	0.309004	Group		0.441435
LOC106772916	MG(0:0/18:3(6Z,9Z,12Z)/0:0)	0.908239	0.0122438	Group	*	0.159009
LOC106772916	Norselic acid C	0.420429	0.406514	Group		0.635249
LOC106772916	cis-beta-D-Glucosyl-2-hydroxycinnamate	0.774412	0.0705947	Group		0.117319
LOC106772916	Meloside A	-0.450934	0.369446	Group		0.369446
LOC106772916	Isonicotinic acid	0.937964	0.00565341	Group	**	0.025512
LOC106772916	Maltotriose	-0.452601	0.367455	Group		0.367455
LOC106772916	2-O-p-Coumaroyl-D-glucose	0.790949	0.0609853	Group		0.0901534
LOC106772916	LysoPC(18:3(6Z,9Z,12Z))	0.790372	0.0613101	Group		0.0875859
LOC106772916	(S)-Nerolidol 3-O-[a-L-rhamnopyranosyl-(1->4)-a-L-rhamnopyranosyl-(1->6)-b-D-glucopyranoside]	0.940525	0.0052007	Group	**	0.0907439
LOC106772916	Apigenin 7-[galactosyl-(1->4)-mannoside]	-0.52852	0.281037	Group		0.281037
LOC106772916	DG(18:2(9Z,12Z)/18:4(6Z,9Z,12Z,15Z)/0:0)	-0.239448	0.647693	Group		0.647693
LOC106753937	Gingerglycolipid A	0.844112	0.0345574	Group	*	0.0681159
LOC106753937	D-Maltose	0.891171	0.0171213	Group	*	0.0342425
LOC106753937	(E)-2-Penten-1-ol	0.836153	0.0380696	Group	*	0.0830148
LOC106753937	MG(18:3(6Z,9Z,12Z)/0:0/0:0)	0.808027	0.0517428	Group		0.0913743
LOC106753937	Sucrose	0.584883	0.222717	Group		0.332744
LOC106753937	all-trans-heptaprenyl diphosphate	0.864345	0.0263553	Group	*	0.0559795
LOC106753937	6-Hydroxydelphinidin 3-rutinoside	-0.6524	0.160239	Group		0.291344
LOC106753937	Nicotinate D-ribonucleoside	0.828221	0.0417278	Group	*	0.0660854
LOC106753937	Cellulose, microcrystalline	0.568534	0.239082	Group		0.441435
LOC106753937	MG(0:0/18:3(6Z,9Z,12Z)/0:0)	0.711702	0.112692	Group		0.159009
LOC106753937	Norselic acid C	0.444788	0.376816	Group		0.635249
LOC106753937	cis-beta-D-Glucosyl-2-hydroxycinnamate	0.784427	0.0646986	Group		0.117319
LOC106753937	Meloside A	-0.691872	0.127787	Group		0.233146
LOC106753937	Isonicotinic acid	0.910526	0.0116502	Group	*	0.025512
LOC106753937	Maltotriose	-0.745916	0.0886361	Group		0.172624
LOC106753937	2-O-p-Coumaroyl-D-glucose	0.818819	0.0462661	Group	*	0.0901534
LOC106753937	LysoPC(18:3(6Z,9Z,12Z))	0.90192	0.0139579	Group	*	0.0306668
LOC106753937	(S)-Nerolidol 3-O-[a-L-rhamnopyranosyl-(1->4)-a-L-rhamnopyranosyl-(1->6)-b-D-glucopyranoside]	0.815408	0.0479662	Group	*	0.0907439
LOC106753937	Apigenin 7-[galactosyl-(1->4)-mannoside]	-0.762607	0.0778439	Group		0.156355
LOC106753937	DG(18:2(9Z,12Z)/18:4(6Z,9Z,12Z,15Z)/0:0)	-0.597542	0.210365	Group		0.460793
LOC106773825	Gingerglycolipid A	0.774169	0.0707411	Group		0.0744643
LOC106773825	D-Maltose	0.918432	0.00970873	Group	**	0.0323624
LOC106773825	(E)-2-Penten-1-ol	0.705328	0.117454	Group		0.123635
LOC106773825	MG(18:3(6Z,9Z,12Z)/0:0/0:0)	0.714857	0.110368	Group		0.110368
LOC106773825	Sucrose	0.48277	0.332104	Group		0.336782
LOC106773825	all-trans-heptaprenyl diphosphate	0.865099	0.0260701	Group	*	0.0559795
LOC106773825	6-Hydroxydelphinidin 3-rutinoside	-0.427546	0.397757	Group		0.397757
LOC106773825	Nicotinate D-ribonucleoside	0.79577	0.0583054	Group		0.0660854
LOC106773825	Cellulose, microcrystalline	0.31546	0.542506	Group		0.571059
LOC106773825	MG(0:0/18:3(6Z,9Z,12Z)/0:0)	0.663356	0.150918	Group		0.159009
LOC106773825	Norselic acid C	0.226842	0.665574	Group		0.700604
LOC106773825	cis-beta-D-Glucosyl-2-hydroxycinnamate	0.75037	0.0856951	Group		0.117319
LOC106773825	Meloside A	-0.616791	0.192136	Group		0.233146
LOC106773825	Isonicotinic acid	0.833782	0.0391467	Group	*	0.041207
LOC106773825	Maltotriose	-0.668932	0.146266	Group		0.195021
LOC106773825	2-O-p-Coumaroyl-D-glucose	0.790175	0.0614206	Group		0.0901534
LOC106773825	LysoPC(18:3(6Z,9Z,12Z))	0.970967	0.00125211	Group	**	0.0168816
LOC106773825	(S)-Nerolidol 3-O-[a-L-rhamnopyranosyl-(1->4)-a-L-rhamnopyranosyl-(1->6)-b-D-glucopyranoside]	0.728514	0.100552	Group		0.104105
LOC106773825	Apigenin 7-[galactosyl-(1->4)-mannoside]	-0.675025	0.141253	Group		0.16618
LOC106773825	DG(18:2(9Z,12Z)/18:4(6Z,9Z,12Z,15Z)/0:0)	-0.62708	0.182673	Group		0.460793
LOC106761826	Gingerglycolipid A	0.899043	0.0147741	Group	*	0.0681159
LOC106761826	D-Maltose	0.82568	0.0429327	Group	*	0.0645991
LOC106761826	(E)-2-Penten-1-ol	0.874419	0.0226655	Group	*	0.0738475
LOC106761826	MG(18:3(6Z,9Z,12Z)/0:0/0:0)	0.881843	0.0201167	Group	*	0.0913743
LOC106761826	Sucrose	0.596746	0.211133	Group		0.332744
LOC106761826	all-trans-heptaprenyl diphosphate	0.769927	0.073311	Group		0.0862482
LOC106761826	6-Hydroxydelphinidin 3-rutinoside	-0.827222	0.0421995	Group	*	0.201311
LOC106761826	Nicotinate D-ribonucleoside	0.80245	0.0546841	Group		0.0660854
LOC106761826	Cellulose, microcrystalline	0.735343	0.0957964	Group		0.308262
LOC106761826	MG(0:0/18:3(6Z,9Z,12Z)/0:0)	0.756836	0.0815041	Group		0.159009
LOC106761826	Norselic acid C	0.551853	0.256252	Group		0.635249
LOC106761826	cis-beta-D-Glucosyl-2-hydroxycinnamate	0.707695	0.115676	Group		0.121764
LOC106761826	Meloside A	-0.65297	0.159749	Group		0.233146
LOC106761826	Isonicotinic acid	0.917243	0.00998963	Group	**	0.025512
LOC106761826	Maltotriose	-0.651402	0.1611	Group		0.201375
LOC106761826	2-O-p-Coumaroyl-D-glucose	0.733433	0.0971164	Group		0.102228
LOC106761826	LysoPC(18:3(6Z,9Z,12Z))	0.777888	0.0685216	Group		0.0913621
LOC106761826	(S)-Nerolidol 3-O-[a-L-rhamnopyranosyl-(1->4)-a-L-rhamnopyranosyl-(1->6)-b-D-glucopyranoside]	0.888255	0.0180328	Group	*	0.0907439
LOC106761826	Apigenin 7-[galactosyl-(1->4)-mannoside]	-0.725033	0.103015	Group		0.156355
LOC106761826	DG(18:2(9Z,12Z)/18:4(6Z,9Z,12Z,15Z)/0:0)	-0.417962	0.409564	Group		0.48184
LOC106771342	Gingerglycolipid A	0.803966	0.0538772	Group		0.0681159
LOC106771342	D-Maltose	0.907364	0.0124747	Group	*	0.0326248
LOC106771342	(E)-2-Penten-1-ol	0.803597	0.0540731	Group		0.0831893
LOC106771342	MG(18:3(6Z,9Z,12Z)/0:0/0:0)	0.758818	0.0802386	Group		0.103669
LOC106771342	Sucrose	0.57253	0.23504	Group		0.332744
LOC106771342	all-trans-heptaprenyl diphosphate	0.860206	0.0279475	Group	*	0.0559795
LOC106771342	6-Hydroxydelphinidin 3-rutinoside	-0.600357	0.207657	Group		0.300005
LOC106771342	Nicotinate D-ribonucleoside	0.79684	0.0577185	Group		0.0660854
LOC106771342	Cellulose, microcrystalline	0.506273	0.305472	Group		0.441435
LOC106771342	MG(0:0/18:3(6Z,9Z,12Z)/0:0)	0.663189	0.151059	Group		0.159009
LOC106771342	Norselic acid C	0.38433	0.45189	Group		0.645557
LOC106771342	cis-beta-D-Glucosyl-2-hydroxycinnamate	0.769672	0.0734672	Group		0.117319
LOC106771342	Meloside A	-0.703733	0.118659	Group		0.233146
LOC106771342	Isonicotinic acid	0.880968	0.0204096	Group	*	0.025512
LOC106771342	Maltotriose	-0.766304	0.0755391	Group		0.172624
LOC106771342	2-O-p-Coumaroyl-D-glucose	0.808286	0.0516084	Group		0.0901534
LOC106771342	LysoPC(18:3(6Z,9Z,12Z))	0.933347	0.00651579	Group	**	0.0211333
LOC106771342	(S)-Nerolidol 3-O-[a-L-rhamnopyranosyl-(1->4)-a-L-rhamnopyranosyl-(1->6)-b-D-glucopyranoside]	0.767734	0.0746559	Group		0.0910585
LOC106771342	Apigenin 7-[galactosyl-(1->4)-mannoside]	-0.769624	0.0734965	Group		0.156355
LOC106771342	DG(18:2(9Z,12Z)/18:4(6Z,9Z,12Z,15Z)/0:0)	-0.656906	0.156377	Group		0.460793
LOC106772984	Gingerglycolipid A	0.731586	0.0984	Group		0.0984
LOC106772984	D-Maltose	0.697403	0.123494	Group		0.129993
LOC106772984	(E)-2-Penten-1-ol	0.874839	0.0225176	Group	*	0.0738475
LOC106772984	MG(18:3(6Z,9Z,12Z)/0:0/0:0)	0.728417	0.10062	Group		0.105916
LOC106772984	Sucrose	0.62578	0.183858	Group		0.332744
LOC106772984	all-trans-heptaprenyl diphosphate	0.726292	0.102121	Group		0.107496
LOC106772984	6-Hydroxydelphinidin 3-rutinoside	-0.818335	0.0465057	Group	*	0.201311
LOC106772984	Nicotinate D-ribonucleoside	0.685505	0.132808	Group		0.132808
LOC106772984	Cellulose, microcrystalline	0.807341	0.0521006	Group		0.308262
LOC106772984	MG(0:0/18:3(6Z,9Z,12Z)/0:0)	0.573445	0.234118	Group		0.234118
LOC106772984	Norselic acid C	0.669688	0.145639	Group		0.635249
LOC106772984	cis-beta-D-Glucosyl-2-hydroxycinnamate	0.710005	0.113952	Group		0.121764
LOC106772984	Meloside A	-0.753303	0.0837825	Group		0.233146
LOC106772984	Isonicotinic acid	0.820844	0.0452701	Group	*	0.0452701
LOC106772984	Maltotriose	-0.813794	0.0487808	Group	*	0.172624
LOC106772984	2-O-p-Coumaroyl-D-glucose	0.735895	0.0954161	Group		0.102228
LOC106772984	LysoPC(18:3(6Z,9Z,12Z))	0.679273	0.137802	Group		0.153114
LOC106772984	(S)-Nerolidol 3-O-[a-L-rhamnopyranosyl-(1->4)-a-L-rhamnopyranosyl-(1->6)-b-D-glucopyranoside]	0.723505	0.104105	Group		0.104105
LOC106772984	Apigenin 7-[galactosyl-(1->4)-mannoside]	-0.824604	0.0434479	Group	*	0.156355
LOC106772984	DG(18:2(9Z,12Z)/18:4(6Z,9Z,12Z,15Z)/0:0)	-0.587978	0.21967	Group		0.460793
LOC106777824	Gingerglycolipid A	0.869682	0.0243675	Group	*	0.0681159
LOC106777824	D-Maltose	0.845106	0.03413	Group	*	0.0568834
LOC106777824	(E)-2-Penten-1-ol	0.877108	0.0217256	Group	*	0.0738475
LOC106777824	MG(18:3(6Z,9Z,12Z)/0:0/0:0)	0.847134	0.0332661	Group	*	0.0913743
LOC106777824	Sucrose	0.592216	0.215527	Group		0.332744
LOC106777824	all-trans-heptaprenyl diphosphate	0.854595	0.030177	Group	*	0.0559795
LOC106777824	6-Hydroxydelphinidin 3-rutinoside	-0.721118	0.105818	Group		0.235151
LOC106777824	Nicotinate D-ribonucleoside	0.841071	0.0358806	Group	*	0.0660854
LOC106777824	Cellulose, microcrystalline	0.662583	0.151568	Group		0.351649
LOC106777824	MG(0:0/18:3(6Z,9Z,12Z)/0:0)	0.743258	0.0904126	Group		0.159009
LOC106777824	Norselic acid C	0.538959	0.269839	Group		0.635249
LOC106777824	cis-beta-D-Glucosyl-2-hydroxycinnamate	0.79407	0.0592444	Group		0.117319
LOC106777824	Meloside A	-0.693755	0.126318	Group		0.233146
LOC106777824	Isonicotinic acid	0.923383	0.00858041	Group	**	0.025512
LOC106777824	Maltotriose	-0.731638	0.0983638	Group		0.172624
LOC106777824	2-O-p-Coumaroyl-D-glucose	0.822808	0.0443139	Group	*	0.0901534
LOC106777824	LysoPC(18:3(6Z,9Z,12Z))	0.841918	0.0355099	Group	*	0.0591912
LOC106777824	(S)-Nerolidol 3-O-[a-L-rhamnopyranosyl-(1->4)-a-L-rhamnopyranosyl-(1->6)-b-D-glucopyranoside]	0.850948	0.0316692	Group	*	0.0907439
LOC106777824	Apigenin 7-[galactosyl-(1->4)-mannoside]	-0.768533	0.0741649	Group		0.156355
LOC106777824	DG(18:2(9Z,12Z)/18:4(6Z,9Z,12Z,15Z)/0:0)	-0.540035	0.268695	Group		0.460793
LOC106759760	Gingerglycolipid A	0.936138	0.00598739	Group	**	0.0598739
LOC106759760	D-Maltose	0.817146	0.0470963	Group	*	0.0645991
LOC106759760	(E)-2-Penten-1-ol	0.914735	0.0105954	Group	*	0.0738475
LOC106759760	MG(18:3(6Z,9Z,12Z)/0:0/0:0)	0.915993	0.0102894	Group	*	0.0913743
LOC106759760	Sucrose	0.486494	0.32783	Group		0.336782
LOC106759760	all-trans-heptaprenyl diphosphate	0.839666	0.0364995	Group	*	0.0559795
LOC106759760	6-Hydroxydelphinidin 3-rutinoside	-0.766598	0.0753573	Group		0.215307
LOC106759760	Nicotinate D-ribonucleoside	0.837044	0.0376683	Group	*	0.0660854
LOC106759760	Cellulose, microcrystalline	0.71825	0.107892	Group		0.308262
LOC106759760	MG(0:0/18:3(6Z,9Z,12Z)/0:0)	0.806981	0.052289	Group		0.159009
LOC106759760	Norselic acid C	0.569826	0.237772	Group		0.635249
LOC106759760	cis-beta-D-Glucosyl-2-hydroxycinnamate	0.771108	0.0725913	Group		0.117319
LOC106759760	Meloside A	-0.704636	0.117976	Group		0.233146
LOC106759760	Isonicotinic acid	0.891774	0.0169354	Group	*	0.025512
LOC106759760	Maltotriose	-0.607242	0.201095	Group		0.211679
LOC106759760	2-O-p-Coumaroyl-D-glucose	0.79455	0.0589785	Group		0.0901534
LOC106759760	LysoPC(18:3(6Z,9Z,12Z))	0.822719	0.0443571	Group	*	0.0682417
LOC106759760	(S)-Nerolidol 3-O-[a-L-rhamnopyranosyl-(1->4)-a-L-rhamnopyranosyl-(1->6)-b-D-glucopyranoside]	0.92024	0.00928877	Group	**	0.0907439
LOC106759760	Apigenin 7-[galactosyl-(1->4)-mannoside]	-0.768222	0.0743556	Group		0.156355
LOC106759760	DG(18:2(9Z,12Z)/18:4(6Z,9Z,12Z,15Z)/0:0)	-0.44054	0.381939	Group		0.477424
LOC106772865	Gingerglycolipid A	0.797217	0.0575123	Group		0.0681159
LOC106772865	D-Maltose	0.927059	0.00778654	Group	**	0.0323431
LOC106772865	(E)-2-Penten-1-ol	0.749204	0.0864608	Group		0.0960676
LOC106772865	MG(18:3(6Z,9Z,12Z)/0:0/0:0)	0.743915	0.0899725	Group		0.103669
LOC106772865	Sucrose	0.54161	0.267023	Group		0.333779
LOC106772865	all-trans-heptaprenyl diphosphate	0.8625	0.0270595	Group	*	0.0559795
LOC106772865	6-Hydroxydelphinidin 3-rutinoside	-0.517043	0.293547	Group		0.337797
LOC106772865	Nicotinate D-ribonucleoside	0.805126	0.0532637	Group		0.0660854
LOC106772865	Cellulose, microcrystalline	0.402701	0.428601	Group		0.487859
LOC106772865	MG(0:0/18:3(6Z,9Z,12Z)/0:0)	0.672171	0.143592	Group		0.159009
LOC106772865	Norselic acid C	0.292351	0.573967	Group		0.648836
LOC106772865	cis-beta-D-Glucosyl-2-hydroxycinnamate	0.756963	0.0814227	Group		0.117319
LOC106772865	Meloside A	-0.646322	0.165512	Group		0.233146
LOC106772865	Isonicotinic acid	0.87099	0.0238917	Group	*	0.0277572
LOC106772865	Maltotriose	-0.715295	0.110047	Group		0.172624
LOC106772865	2-O-p-Coumaroyl-D-glucose	0.796662	0.057816	Group		0.0901534
LOC106772865	LysoPC(18:3(6Z,9Z,12Z))	0.958626	0.00253224	Group	**	0.0168816
LOC106772865	(S)-Nerolidol 3-O-[a-L-rhamnopyranosyl-(1->4)-a-L-rhamnopyranosyl-(1->6)-b-D-glucopyranoside]	0.756335	0.0818255	Group		0.0910585
LOC106772865	Apigenin 7-[galactosyl-(1->4)-mannoside]	-0.710022	0.113939	Group		0.156355
LOC106772865	DG(18:2(9Z,12Z)/18:4(6Z,9Z,12Z,15Z)/0:0)	-0.631333	0.178819	Group		0.460793
LOC106765086	Gingerglycolipid A	0.792929	0.0598783	Group		0.0681159
LOC106765086	D-Maltose	0.930937	0.00698975	Group	**	0.0323431
LOC106765086	(E)-2-Penten-1-ol	0.651909	0.160662	Group		0.160662
LOC106765086	MG(18:3(6Z,9Z,12Z)/0:0/0:0)	0.738985	0.0933019	Group		0.103669
LOC106765086	Sucrose	0.558302	0.249558	Group		0.332744
LOC106765086	all-trans-heptaprenyl diphosphate	0.833696	0.0391856	Group	*	0.0559795
LOC106765086	6-Hydroxydelphinidin 3-rutinoside	-0.431449	0.392984	Group		0.397757
LOC106765086	Nicotinate D-ribonucleoside	0.837934	0.0372699	Group	*	0.0660854
LOC106765086	Cellulose, microcrystalline	0.278174	0.593501	Group		0.593501
LOC106765086	MG(0:0/18:3(6Z,9Z,12Z)/0:0)	0.709086	0.114636	Group		0.159009
LOC106765086	Norselic acid C	0.184787	0.725975	Group		0.725975
LOC106765086	cis-beta-D-Glucosyl-2-hydroxycinnamate	0.722238	0.105013	Group		0.121764
LOC106765086	Meloside A	-0.484384	0.330249	Group		0.34763
LOC106765086	Isonicotinic acid	0.893973	0.0162667	Group	*	0.025512
LOC106765086	Maltotriose	-0.624515	0.185014	Group		0.211679
LOC106765086	2-O-p-Coumaroyl-D-glucose	0.759259	0.0799584	Group		0.099948
LOC106765086	LysoPC(18:3(6Z,9Z,12Z))	0.928931	0.00739664	Group	**	0.0211333
LOC106765086	(S)-Nerolidol 3-O-[a-L-rhamnopyranosyl-(1->4)-a-L-rhamnopyranosyl-(1->6)-b-D-glucopyranoside]	0.756137	0.0819526	Group		0.0910585
LOC106765086	Apigenin 7-[galactosyl-(1->4)-mannoside]	-0.555839	0.252107	Group		0.265376
LOC106765086	DG(18:2(9Z,12Z)/18:4(6Z,9Z,12Z,15Z)/0:0)	-0.502982	0.309152	Group		0.460793
LOC106765279	Gingerglycolipid A	0.839327	0.0366497	Group	*	0.0681159
LOC106765279	D-Maltose	0.9017	0.0140194	Group	*	0.0326248
LOC106765279	(E)-2-Penten-1-ol	0.816667	0.0473354	Group	*	0.0831893
LOC106765279	MG(18:3(6Z,9Z,12Z)/0:0/0:0)	0.802836	0.0544782	Group		0.0913743
LOC106765279	Sucrose	0.614482	0.194287	Group		0.332744
LOC106765279	all-trans-heptaprenyl diphosphate	0.851598	0.0314007	Group	*	0.0559795
LOC106765279	6-Hydroxydelphinidin 3-rutinoside	-0.653215	0.159538	Group		0.291344
LOC106765279	Nicotinate D-ribonucleoside	0.830277	0.0407643	Group	*	0.0660854
LOC106765279	Cellulose, microcrystalline	0.552704	0.255365	Group		0.441435
LOC106765279	MG(0:0/18:3(6Z,9Z,12Z)/0:0)	0.708963	0.114728	Group		0.159009
LOC106765279	Norselic acid C	0.423375	0.402881	Group		0.635249
LOC106765279	cis-beta-D-Glucosyl-2-hydroxycinnamate	0.770715	0.0728307	Group		0.117319
LOC106765279	Meloside A	-0.66195	0.152101	Group		0.233146
LOC106765279	Isonicotinic acid	0.924507	0.00833358	Group	**	0.025512
LOC106765279	Maltotriose	-0.748397	0.0869923	Group		0.172624
LOC106765279	2-O-p-Coumaroyl-D-glucose	0.805744	0.0529378	Group		0.0901534
LOC106765279	LysoPC(18:3(6Z,9Z,12Z))	0.897115	0.0153334	Group	*	0.0306668
LOC106765279	(S)-Nerolidol 3-O-[a-L-rhamnopyranosyl-(1->4)-a-L-rhamnopyranosyl-(1->6)-b-D-glucopyranoside]	0.811579	0.0499091	Group	*	0.0907439
LOC106765279	Apigenin 7-[galactosyl-(1->4)-mannoside]	-0.735896	0.0954159	Group		0.156355
LOC106765279	DG(18:2(9Z,12Z)/18:4(6Z,9Z,12Z,15Z)/0:0)	-0.581683	0.225883	Group		0.460793
LOC106759560	Gingerglycolipid A	0.798232	0.0569587	Group		0.0681159
LOC106759560	D-Maltose	0.932068	0.00676531	Group	**	0.0323431
LOC106759560	(E)-2-Penten-1-ol	0.758674	0.0803304	Group		0.0960676
LOC106759560	MG(18:3(6Z,9Z,12Z)/0:0/0:0)	0.746784	0.0880596	Group		0.103669
LOC106759560	Sucrose	0.575346	0.232207	Group		0.332744
LOC106759560	all-trans-heptaprenyl diphosphate	0.849361	0.0323289	Group	*	0.0559795
LOC106759560	6-Hydroxydelphinidin 3-rutinoside	-0.558177	0.249688	Group		0.312109
LOC106759560	Nicotinate D-ribonucleoside	0.798637	0.0567385	Group		0.0660854
LOC106759560	Cellulose, microcrystalline	0.435855	0.387617	Group		0.484522
LOC106759560	MG(0:0/18:3(6Z,9Z,12Z)/0:0)	0.663969	0.150403	Group		0.159009
LOC106759560	Norselic acid C	0.310435	0.549305	Group		0.648836
LOC106759560	cis-beta-D-Glucosyl-2-hydroxycinnamate	0.74689	0.0879893	Group		0.117319
LOC106759560	Meloside A	-0.653424	0.159358	Group		0.233146
LOC106759560	Isonicotinic acid	0.883934	0.0194253	Group	*	0.025512
LOC106759560	Maltotriose	-0.738152	0.0938698	Group		0.172624
LOC106759560	2-O-p-Coumaroyl-D-glucose	0.7872	0.0631074	Group		0.0901534
LOC106759560	LysoPC(18:3(6Z,9Z,12Z))	0.949678	0.00373481	Group	**	0.0186741
LOC106759560	(S)-Nerolidol 3-O-[a-L-rhamnopyranosyl-(1->4)-a-L-rhamnopyranosyl-(1->6)-b-D-glucopyranoside]	0.759202	0.0799945	Group		0.0910585
LOC106759560	Apigenin 7-[galactosyl-(1->4)-mannoside]	-0.719389	0.107066	Group		0.156355
LOC106759560	DG(18:2(9Z,12Z)/18:4(6Z,9Z,12Z,15Z)/0:0)	-0.633543	0.17683	Group		0.460793
LOC106762083	Gingerglycolipid A	0.790382	0.0613043	Group		0.0681159
LOC106762083	D-Maltose	0.67047	0.144994	Group		0.144994
LOC106762083	(E)-2-Penten-1-ol	0.852996	0.0308267	Group	*	0.0770668
LOC106762083	MG(18:3(6Z,9Z,12Z)/0:0/0:0)	0.802187	0.0548246	Group		0.0913743
LOC106762083	Sucrose	0.664229	0.150185	Group		0.332744
LOC106762083	all-trans-heptaprenyl diphosphate	0.700411	0.121186	Group		0.121186
LOC106762083	6-Hydroxydelphinidin 3-rutinoside	-0.85016	0.0319958	Group	*	0.201311
LOC106762083	Nicotinate D-ribonucleoside	0.753175	0.0838655	Group		0.0882795
LOC106762083	Cellulose, microcrystalline	0.823527	0.0439661	Group	*	0.308262
LOC106762083	MG(0:0/18:3(6Z,9Z,12Z)/0:0)	0.674006	0.142086	Group		0.159009
LOC106762083	Norselic acid C	0.689825	0.129392	Group		0.635249
LOC106762083	cis-beta-D-Glucosyl-2-hydroxycinnamate	0.697893	0.123116	Group		0.123116
LOC106762083	Meloside A	-0.610336	0.198174	Group		0.233146
LOC106762083	Isonicotinic acid	0.884251	0.0193212	Group	*	0.025512
LOC106762083	Maltotriose	-0.71236	0.112206	Group		0.172624
LOC106762083	2-O-p-Coumaroyl-D-glucose	0.714866	0.110361	Group		0.110361
LOC106762083	LysoPC(18:3(6Z,9Z,12Z))	0.597288	0.21061	Group		0.21061
LOC106762083	(S)-Nerolidol 3-O-[a-L-rhamnopyranosyl-(1->4)-a-L-rhamnopyranosyl-(1->6)-b-D-glucopyranoside]	0.798405	0.0568644	Group		0.0910585
LOC106762083	Apigenin 7-[galactosyl-(1->4)-mannoside]	-0.695345	0.125084	Group		0.156355
LOC106762083	DG(18:2(9Z,12Z)/18:4(6Z,9Z,12Z,15Z)/0:0)	-0.38947	0.445333	Group		0.494815
LOC106762331	Gingerglycolipid A	0.873944	0.0228337	Group	*	0.0681159
LOC106762331	D-Maltose	0.856829	0.0292794	Group	*	0.0532352
LOC106762331	(E)-2-Penten-1-ol	0.865692	0.0258466	Group	*	0.0738475
LOC106762331	MG(18:3(6Z,9Z,12Z)/0:0/0:0)	0.850163	0.0319945	Group	*	0.0913743
LOC106762331	Sucrose	0.606515	0.201784	Group		0.332744
LOC106762331	all-trans-heptaprenyl diphosphate	0.842291	0.035347	Group	*	0.0559795
LOC106762331	6-Hydroxydelphinidin 3-rutinoside	-0.729338	0.0999725	Group		0.235151
LOC106762331	Nicotinate D-ribonucleoside	0.840432	0.0361616	Group	*	0.0660854
LOC106762331	Cellulose, microcrystalline	0.654724	0.158242	Group		0.351649
LOC106762331	MG(0:0/18:3(6Z,9Z,12Z)/0:0)	0.745999	0.0885811	Group		0.159009
LOC106762331	Norselic acid C	0.520023	0.290279	Group		0.635249
LOC106762331	cis-beta-D-Glucosyl-2-hydroxycinnamate	0.77809	0.0684024	Group		0.117319
LOC106762331	Meloside A	-0.674295	0.141849	Group		0.233146
LOC106762331	Isonicotinic acid	0.931964	0.00678591	Group	**	0.025512
LOC106762331	Maltotriose	-0.722831	0.104588	Group		0.172624
LOC106762331	2-O-p-Coumaroyl-D-glucose	0.807387	0.0520769	Group		0.0901534
LOC106762331	LysoPC(18:3(6Z,9Z,12Z))	0.841906	0.0355147	Group	*	0.0591912
LOC106762331	(S)-Nerolidol 3-O-[a-L-rhamnopyranosyl-(1->4)-a-L-rhamnopyranosyl-(1->6)-b-D-glucopyranoside]	0.855521	0.0298032	Group	*	0.0907439
LOC106762331	Apigenin 7-[galactosyl-(1->4)-mannoside]	-0.750018	0.0859257	Group		0.156355
LOC106762331	DG(18:2(9Z,12Z)/18:4(6Z,9Z,12Z,15Z)/0:0)	-0.521374	0.288801	Group		0.460793
LOC106775014	Gingerglycolipid A	0.815228	0.0480569	Group	*	0.0681159
LOC106775014	D-Maltose	0.928018	0.00758555	Group	**	0.0323431
LOC106775014	(E)-2-Penten-1-ol	0.776534	0.069326	Group		0.0924346
LOC106775014	MG(18:3(6Z,9Z,12Z)/0:0/0:0)	0.767327	0.0749068	Group		0.103669
LOC106775014	Sucrose	0.584182	0.223409	Group		0.332744
LOC106775014	all-trans-heptaprenyl diphosphate	0.850968	0.0316607	Group	*	0.0559795
LOC106775014	6-Hydroxydelphinidin 3-rutinoside	-0.587335	0.220302	Group		0.300005
LOC106775014	Nicotinate D-ribonucleoside	0.809399	0.0510307	Group		0.0660854
LOC106775014	Cellulose, microcrystalline	0.468602	0.348547	Group		0.464729
LOC106775014	MG(0:0/18:3(6Z,9Z,12Z)/0:0)	0.681155	0.136286	Group		0.159009
LOC106775014	Norselic acid C	0.339259	0.510635	Group		0.648836
LOC106775014	cis-beta-D-Glucosyl-2-hydroxycinnamate	0.752746	0.0841442	Group		0.117319
LOC106775014	Meloside A	-0.656163	0.157011	Group		0.233146
LOC106775014	Isonicotinic acid	0.897079	0.0153441	Group	*	0.025512
LOC106775014	Maltotriose	-0.736641	0.0949037	Group		0.172624
LOC106775014	2-O-p-Coumaroyl-D-glucose	0.791693	0.0605681	Group		0.0901534
LOC106775014	LysoPC(18:3(6Z,9Z,12Z))	0.939089	0.00545222	Group	**	0.0211333
LOC106775014	(S)-Nerolidol 3-O-[a-L-rhamnopyranosyl-(1->4)-a-L-rhamnopyranosyl-(1->6)-b-D-glucopyranoside]	0.77907	0.0678233	Group		0.0910585
LOC106775014	Apigenin 7-[galactosyl-(1->4)-mannoside]	-0.723987	0.103761	Group		0.156355
LOC106775014	DG(18:2(9Z,12Z)/18:4(6Z,9Z,12Z,15Z)/0:0)	-0.615929	0.192938	Group		0.460793
Note: CK represents a control group sprayed with water and planted under normal temperature, LT represents one group sprayed with distilled water and planted under low-temperature.
