# Supplementary material for: Comparative Analysis Highlights Uniconazole’s Efficacy in Enhancing the Cold Stress Tolerance of Mung Beans by Targeting Photosynthetic Pathways
Source: Plants (Basel). 2024 Jul 9;13(14):1885. doi: 10.3390/plants13141885 (PMC11280120; doi:10.3390/plants13141885)
Supplement: Supplementary file 1 [file plants-13-01885-s001.zip › plants-3046194-supplementary-update/Supplementary_table_S2.xls]

## Sheet: LT+S_vs_LT_diff_mRNA-diff_metab
Supplementary table 1. Correlation analysis of differentially expressed genes and metabolites in LT+S_vs_LT
category1	category2	Correlation	Pvalue	Type	Significance	AdjPvalue
LOC106769628	Gingerglycolipid A	-0.597157	0.210737	Group		0.297669
LOC106769628	Rutin	0.906753	0.0126371	Group	*	0.20136
LOC106769628	Nicotiflorin	0.699819	0.121638	Group		0.203036
LOC106769628	Theonellasterol B	-0.537075	0.271847	Group		0.286155
LOC106769628	MG(18:3(6Z,9Z,12Z)/0:0/0:0)	-0.588285	0.219369	Group		0.312639
LOC106769628	PKODiA-PA	-0.412204	0.416713	Group		0.438646
LOC106769628	(all-Z)-8,11,14-Heptadecatrienal	-0.642829	0.168574	Group		0.288345
LOC106769628	Colubrinoside	-0.31572	0.542156	Group		0.57069
LOC106769628	Dehydrosoyasaponin I	-0.66086	0.15302	Group		0.161074
LOC106769628	Quercetin	0.873557	0.022971	Group	*	0.259984
LOC106769628	all-trans-heptaprenyl diphosphate	-0.598863	0.209093	Group		0.251901
LOC106769628	Kaempferol 3-neohesperidoside	0.719239	0.107174	Group		0.137592
LOC106769628	6-Hydroxydelphinidin 3-rutinoside	0.831288	0.0402947	Group	*	0.0606442
LOC106769628	4,4'-Diapo-zeta-carotene	-0.488011	0.326094	Group		0.434792
LOC106769628	8-Acetylegelolide	0.271317	0.60301	Group		0.670011
LOC106769628	Apigenin 7-rhamnoside-4'-rutinoside	0.811393	0.0500042	Group		0.0984218
LOC106769628	Delphinidin 3-sophoroside	0.87859	0.0212156	Group	*	0.370455
LOC106769628	Desglucoparillin	-0.834744	0.0387078	Group	*	0.149192
LOC106769628	28-Glucosyloleanolic acid 3-arabinoside	-0.560869	0.246914	Group		0.290487
LOC106769628	MG(0:0/18:3(6Z,9Z,12Z)/0:0)	-0.718878	0.107436	Group		0.360825
LOC106755093	Gingerglycolipid A	0.569469	0.238135	Group		0.297669
LOC106755093	Rutin	-0.66343	0.150856	Group		0.251426
LOC106755093	Nicotiflorin	-0.614189	0.194561	Group		0.266351
LOC106755093	Theonellasterol B	0.668351	0.146748	Group		0.163602
LOC106755093	MG(18:3(6Z,9Z,12Z)/0:0/0:0)	0.571188	0.236395	Group		0.312639
LOC106755093	PKODiA-PA	0.525033	0.284815	Group		0.316462
LOC106755093	(all-Z)-8,11,14-Heptadecatrienal	0.844637	0.0343316	Group	*	0.183848
LOC106755093	Colubrinoside	0.432501	0.3917	Group		0.435222
LOC106755093	Dehydrosoyasaponin I	0.779672	0.0674686	Group		0.0899581
LOC106755093	Quercetin	-0.620136	0.189039	Group		0.276814
LOC106755093	all-trans-heptaprenyl diphosphate	0.765754	0.0758803	Group		0.232618
LOC106755093	Kaempferol 3-neohesperidoside	-0.715259	0.110073	Group		0.137592
LOC106755093	6-Hydroxydelphinidin 3-rutinoside	-0.875347	0.0223392	Group	*	0.0606442
LOC106755093	4,4'-Diapo-zeta-carotene	0.663259	0.150999	Group		0.335554
LOC106755093	8-Acetylegelolide	-0.651483	0.16103	Group		0.411114
LOC106755093	Apigenin 7-rhamnoside-4'-rutinoside	-0.75387	0.0834149	Group		0.119063
LOC106755093	Delphinidin 3-sophoroside	-0.793842	0.0593708	Group		0.370455
LOC106755093	Desglucoparillin	0.598924	0.209034	Group		0.278712
LOC106755093	28-Glucosyloleanolic acid 3-arabinoside	0.686222	0.132238	Group		0.203443
LOC106755093	MG(0:0/18:3(6Z,9Z,12Z)/0:0)	0.652129	0.160473	Group		0.360825
LOC106761551	Gingerglycolipid A	0.526116	0.28364	Group		0.333694
LOC106761551	Rutin	-0.616148	0.192735	Group		0.25698
LOC106761551	Nicotiflorin	-0.706546	0.116537	Group		0.203036
LOC106761551	Theonellasterol B	0.77222	0.0719167	Group		0.130758
LOC106761551	MG(18:3(6Z,9Z,12Z)/0:0/0:0)	0.522489	0.287585	Group		0.338335
LOC106761551	PKODiA-PA	0.602653	0.205459	Group		0.261867
LOC106761551	(all-Z)-8,11,14-Heptadecatrienal	0.819435	0.045962	Group	*	0.183848
LOC106761551	Colubrinoside	0.52773	0.281891	Group		0.352363
LOC106761551	Dehydrosoyasaponin I	0.865889	0.0257724	Group	*	0.0515448
LOC106761551	Quercetin	-0.562755	0.244978	Group		0.326638
LOC106761551	all-trans-heptaprenyl diphosphate	0.720399	0.106336	Group		0.232618
LOC106761551	Kaempferol 3-neohesperidoside	-0.814778	0.0482833	Group	*	0.10104
LOC106761551	6-Hydroxydelphinidin 3-rutinoside	-0.837761	0.0373471	Group	*	0.0606442
LOC106761551	4,4'-Diapo-zeta-carotene	0.766878	0.0751839	Group		0.323239
LOC106761551	8-Acetylegelolide	-0.729824	0.0996319	Group		0.411114
LOC106761551	Apigenin 7-rhamnoside-4'-rutinoside	-0.810808	0.0503046	Group		0.0984218
LOC106761551	Delphinidin 3-sophoroside	-0.679785	0.13739	Group		0.370455
LOC106761551	Desglucoparillin	0.620734	0.188487	Group		0.269267
LOC106761551	28-Glucosyloleanolic acid 3-arabinoside	0.809397	0.051032	Group		0.176094
LOC106761551	MG(0:0/18:3(6Z,9Z,12Z)/0:0)	0.546727	0.26162	Group		0.360825
LOC106755425	Gingerglycolipid A	0.147702	0.780058	Group		0.81453
LOC106755425	Rutin	-0.393766	0.439878	Group		0.488753
LOC106755425	Nicotiflorin	-0.567299	0.240338	Group		0.28275
LOC106755425	Theonellasterol B	0.461437	0.356971	Group		0.356971
LOC106755425	MG(18:3(6Z,9Z,12Z)/0:0/0:0)	0.162071	0.759021	Group		0.79897
LOC106755425	PKODiA-PA	0.250747	0.631762	Group		0.631762
LOC106755425	(all-Z)-8,11,14-Heptadecatrienal	0.959182	0.00246513	Group	**	0.0493027
LOC106755425	Colubrinoside	0.168629	0.749454	Group		0.749454
LOC106755425	Dehydrosoyasaponin I	0.567712	0.239918	Group		0.239918
LOC106755425	Quercetin	-0.319815	0.536633	Group		0.564877
LOC106755425	all-trans-heptaprenyl diphosphate	0.493584	0.319749	Group		0.355276
LOC106755425	Kaempferol 3-neohesperidoside	-0.596971	0.210916	Group		0.248137
LOC106755425	6-Hydroxydelphinidin 3-rutinoside	-0.561606	0.246157	Group		0.259112
LOC106755425	4,4'-Diapo-zeta-carotene	0.781167	0.0665922	Group		0.323239
LOC106755425	8-Acetylegelolide	-0.663666	0.150657	Group		0.411114
LOC106755425	Apigenin 7-rhamnoside-4'-rutinoside	-0.585624	0.221985	Group		0.24665
LOC106755425	Delphinidin 3-sophoroside	-0.71692	0.108859	Group		0.370455
LOC106755425	Desglucoparillin	0.361457	0.481427	Group		0.499079
LOC106755425	28-Glucosyloleanolic acid 3-arabinoside	0.673567	0.142446	Group		0.203494
LOC106755425	MG(0:0/18:3(6Z,9Z,12Z)/0:0)	0.328964	0.524354	Group		0.551951
LOC106762203	Gingerglycolipid A	-0.58804	0.219609	Group		0.297669
LOC106762203	Rutin	0.429605	0.395237	Group		0.464985
LOC106762203	Nicotiflorin	0.277723	0.594127	Group		0.625396
LOC106762203	Theonellasterol B	-0.714775	0.110428	Group		0.144435
LOC106762203	MG(18:3(6Z,9Z,12Z)/0:0/0:0)	-0.562049	0.245702	Group		0.312639
LOC106762203	PKODiA-PA	-0.776097	0.0695865	Group		0.224596
LOC106762203	(all-Z)-8,11,14-Heptadecatrienal	-0.719866	0.106721	Group		0.282514
LOC106762203	Colubrinoside	-0.699136	0.122162	Group		0.297773
LOC106762203	Dehydrosoyasaponin I	-0.739405	0.0930161	Group		0.109431
LOC106762203	Quercetin	0.421441	0.405265	Group		0.476782
LOC106762203	all-trans-heptaprenyl diphosphate	-0.693957	0.126161	Group		0.232618
LOC106762203	Kaempferol 3-neohesperidoside	0.44068	0.381769	Group		0.396568
LOC106762203	6-Hydroxydelphinidin 3-rutinoside	0.835423	0.0383998	Group	*	0.0606442
LOC106762203	4,4'-Diapo-zeta-carotene	-0.243965	0.641312	Group		0.675066
LOC106762203	8-Acetylegelolide	0.450854	0.369541	Group		0.443653
LOC106762203	Apigenin 7-rhamnoside-4'-rutinoside	0.377034	0.461248	Group		0.461248
LOC106762203	Delphinidin 3-sophoroside	0.497882	0.314886	Group		0.370455
LOC106762203	Desglucoparillin	-0.440114	0.382454	Group		0.424949
LOC106762203	28-Glucosyloleanolic acid 3-arabinoside	-0.360286	0.482955	Group		0.508374
LOC106762203	MG(0:0/18:3(6Z,9Z,12Z)/0:0)	-0.555983	0.251957	Group		0.360825
LOC106756707	Gingerglycolipid A	0.62784	0.181982	Group		0.297669
LOC106756707	Rutin	-0.756579	0.0816686	Group		0.20136
LOC106756707	Nicotiflorin	-0.775705	0.0698206	Group		0.203036
LOC106756707	Theonellasterol B	0.824514	0.043491	Group	*	0.0966467
LOC106756707	MG(18:3(6Z,9Z,12Z)/0:0/0:0)	0.61105	0.197502	Group		0.312639
LOC106756707	PKODiA-PA	0.685696	0.132656	Group		0.224596
LOC106756707	(all-Z)-8,11,14-Heptadecatrienal	0.692712	0.127131	Group		0.282514
LOC106756707	Colubrinoside	0.614424	0.194342	Group		0.297773
LOC106756707	Dehydrosoyasaponin I	0.909973	0.0117926	Group	*	0.0361028
LOC106756707	Quercetin	-0.713017	0.111721	Group		0.259984
LOC106756707	all-trans-heptaprenyl diphosphate	0.691677	0.12794	Group		0.232618
LOC106756707	Kaempferol 3-neohesperidoside	-0.87421	0.0227396	Group	*	0.10104
LOC106756707	6-Hydroxydelphinidin 3-rutinoside	-0.88464	0.0191943	Group	*	0.0606442
LOC106756707	4,4'-Diapo-zeta-carotene	0.675252	0.141068	Group		0.335554
LOC106756707	8-Acetylegelolide	-0.578704	0.228848	Group		0.411114
LOC106756707	Apigenin 7-rhamnoside-4'-rutinoside	-0.876544	0.0219212	Group	*	0.0984218
LOC106756707	Delphinidin 3-sophoroside	-0.668714	0.146446	Group		0.370455
LOC106756707	Desglucoparillin	0.788887	0.0621484	Group		0.149192
LOC106756707	28-Glucosyloleanolic acid 3-arabinoside	0.789799	0.0616329	Group		0.176094
LOC106756707	MG(0:0/18:3(6Z,9Z,12Z)/0:0)	0.605268	0.202968	Group		0.360825
LOC106775787	Gingerglycolipid A	0.585012	0.222589	Group		0.297669
LOC106775787	Rutin	-0.692729	0.127118	Group		0.231123
LOC106775787	Nicotiflorin	-0.755932	0.0820843	Group		0.203036
LOC106775787	Theonellasterol B	0.882295	0.0199664	Group	*	0.0966467
LOC106775787	MG(18:3(6Z,9Z,12Z)/0:0/0:0)	0.557767	0.250111	Group		0.312639
LOC106775787	PKODiA-PA	0.778352	0.0682474	Group		0.224596
LOC106775787	(all-Z)-8,11,14-Heptadecatrienal	0.701031	0.120713	Group		0.282514
LOC106775787	Colubrinoside	0.71414	0.110895	Group		0.297773
LOC106775787	Dehydrosoyasaponin I	0.940734	0.00516461	Group	**	0.0344307
LOC106775787	Quercetin	-0.648601	0.163527	Group		0.276814
LOC106775787	all-trans-heptaprenyl diphosphate	0.635349	0.175212	Group		0.250302
LOC106775787	Kaempferol 3-neohesperidoside	-0.861915	0.0272849	Group	*	0.10104
LOC106775787	6-Hydroxydelphinidin 3-rutinoside	-0.859508	0.0282206	Group	*	0.0606442
LOC106775787	4,4'-Diapo-zeta-carotene	0.632771	0.177524	Group		0.343578
LOC106775787	8-Acetylegelolide	-0.549686	0.258517	Group		0.411114
LOC106775787	Apigenin 7-rhamnoside-4'-rutinoside	-0.812508	0.0494345	Group	*	0.0984218
LOC106775787	Delphinidin 3-sophoroside	-0.579778	0.227777	Group		0.370455
LOC106775787	Desglucoparillin	0.780238	0.0671364	Group		0.149192
LOC106775787	28-Glucosyloleanolic acid 3-arabinoside	0.771055	0.0726236	Group		0.181559
LOC106775787	MG(0:0/18:3(6Z,9Z,12Z)/0:0)	0.527089	0.282585	Group		0.360825
LOC106765537	Gingerglycolipid A	0.661882	0.152158	Group		0.297669
LOC106765537	Rutin	-0.740676	0.092154	Group		0.20136
LOC106765537	Nicotiflorin	-0.706739	0.116392	Group		0.203036
LOC106765537	Theonellasterol B	0.866058	0.0257094	Group	*	0.0966467
LOC106765537	MG(18:3(6Z,9Z,12Z)/0:0/0:0)	0.613123	0.195558	Group		0.312639
LOC106765537	PKODiA-PA	0.852879	0.0308748	Group	*	0.224596
LOC106765537	(all-Z)-8,11,14-Heptadecatrienal	0.324462	0.530386	Group		0.589318
LOC106765537	Colubrinoside	0.816369	0.0474846	Group	*	0.297773
LOC106765537	Dehydrosoyasaponin I	0.881346	0.020283	Group	*	0.0450733
LOC106765537	Quercetin	-0.724683	0.103265	Group		0.259984
LOC106765537	all-trans-heptaprenyl diphosphate	0.476908	0.338872	Group		0.356707
LOC106765537	Kaempferol 3-neohesperidoside	-0.800794	0.0555722	Group		0.10104
LOC106765537	6-Hydroxydelphinidin 3-rutinoside	-0.77697	0.0690667	Group		0.0767408
LOC106765537	4,4'-Diapo-zeta-carotene	0.346464	0.501098	Group		0.589527
LOC106765537	8-Acetylegelolide	-0.230347	0.660591	Group		0.695359
LOC106765537	Apigenin 7-rhamnoside-4'-rutinoside	-0.744924	0.0892973	Group		0.119063
LOC106765537	Delphinidin 3-sophoroside	-0.360266	0.48298	Group		0.5084
LOC106765537	Desglucoparillin	0.887998	0.0181142	Group	*	0.149192
LOC106765537	28-Glucosyloleanolic acid 3-arabinoside	0.603137	0.204997	Group		0.27333
LOC106765537	MG(0:0/18:3(6Z,9Z,12Z)/0:0)	0.491293	0.322351	Group		0.375549
LOC106760816	Gingerglycolipid A	0.798935	0.0565767	Group		0.297669
LOC106760816	Rutin	-0.621538	0.187746	Group		0.25698
LOC106760816	Nicotiflorin	-0.61311	0.19557	Group		0.266351
LOC106760816	Theonellasterol B	0.857791	0.0288973	Group	*	0.0966467
LOC106760816	MG(18:3(6Z,9Z,12Z)/0:0/0:0)	0.779023	0.0678511	Group		0.312639
LOC106760816	PKODiA-PA	0.782658	0.0657229	Group		0.224596
LOC106760816	(all-Z)-8,11,14-Heptadecatrienal	0.257323	0.622535	Group		0.622535
LOC106760816	Colubrinoside	0.756193	0.0819164	Group		0.297773
LOC106760816	Dehydrosoyasaponin I	0.900207	0.0144411	Group	*	0.0361028
LOC106760816	Quercetin	-0.615037	0.19377	Group		0.276814
LOC106760816	all-trans-heptaprenyl diphosphate	0.731963	0.098137	Group		0.232618
LOC106760816	Kaempferol 3-neohesperidoside	-0.785734	0.0639463	Group		0.106577
LOC106760816	6-Hydroxydelphinidin 3-rutinoside	-0.826692	0.0424509	Group	*	0.0606442
LOC106760816	4,4'-Diapo-zeta-carotene	0.493498	0.319846	Group		0.434792
LOC106760816	8-Acetylegelolide	-0.587165	0.220469	Group		0.411114
LOC106760816	Apigenin 7-rhamnoside-4'-rutinoside	-0.803486	0.054132	Group		0.0984218
LOC106760816	Delphinidin 3-sophoroside	-0.311602	0.547725	Group		0.547725
LOC106760816	Desglucoparillin	0.668153	0.146912	Group		0.244853
LOC106760816	28-Glucosyloleanolic acid 3-arabinoside	0.704843	0.11782	Group		0.196367
LOC106760816	MG(0:0/18:3(6Z,9Z,12Z)/0:0)	0.583587	0.223997	Group		0.360825
LOC106774260	Gingerglycolipid A	0.600918	0.20712	Group		0.297669
LOC106774260	Rutin	-0.736639	0.0949053	Group		0.20136
LOC106774260	Nicotiflorin	-0.830203	0.0407986	Group	*	0.203036
LOC106774260	Theonellasterol B	0.840561	0.0361046	Group	*	0.0966467
LOC106774260	MG(18:3(6Z,9Z,12Z)/0:0/0:0)	0.586009	0.221606	Group		0.312639
LOC106774260	PKODiA-PA	0.669268	0.145987	Group		0.224596
LOC106774260	(all-Z)-8,11,14-Heptadecatrienal	0.63782	0.173007	Group		0.288345
LOC106774260	Colubrinoside	0.609838	0.198643	Group		0.297773
LOC106774260	Dehydrosoyasaponin I	0.924616	0.00830995	Group	**	0.0357505
LOC106774260	Quercetin	-0.68795	0.13087	Group		0.261739
LOC106774260	all-trans-heptaprenyl diphosphate	0.662036	0.152029	Group		0.241731
LOC106774260	Kaempferol 3-neohesperidoside	-0.92537	0.00814669	Group	**	0.0543112
LOC106774260	6-Hydroxydelphinidin 3-rutinoside	-0.840136	0.0362922	Group	*	0.0606442
LOC106774260	4,4'-Diapo-zeta-carotene	0.746357	0.0883433	Group		0.323239
LOC106774260	8-Acetylegelolide	-0.623445	0.185994	Group		0.411114
LOC106774260	Apigenin 7-rhamnoside-4'-rutinoside	-0.925454	0.00812853	Group	**	0.0541902
LOC106774260	Delphinidin 3-sophoroside	-0.609398	0.199058	Group		0.370455
LOC106774260	Desglucoparillin	0.789307	0.061911	Group		0.149192
LOC106774260	28-Glucosyloleanolic acid 3-arabinoside	0.861199	0.0275615	Group	*	0.176094
LOC106774260	MG(0:0/18:3(6Z,9Z,12Z)/0:0)	0.551371	0.256755	Group		0.360825
LOC106764726	Gingerglycolipid A	-0.611654	0.196935	Group		0.297669
LOC106764726	Rutin	0.771825	0.0721556	Group		0.20136
LOC106764726	Nicotiflorin	0.873698	0.0229208	Group	*	0.203036
LOC106764726	Theonellasterol B	-0.847559	0.0330862	Group	*	0.0966467
LOC106764726	MG(18:3(6Z,9Z,12Z)/0:0/0:0)	-0.590708	0.216997	Group		0.312639
LOC106764726	PKODiA-PA	-0.679426	0.13768	Group		0.224596
LOC106764726	(all-Z)-8,11,14-Heptadecatrienal	-0.504319	0.307656	Group		0.365047
LOC106764726	Colubrinoside	-0.632615	0.177664	Group		0.297773
LOC106764726	Dehydrosoyasaponin I	-0.921783	0.00893763	Group	**	0.0357505
LOC106764726	Quercetin	0.7269	0.101691	Group		0.259984
LOC106764726	all-trans-heptaprenyl diphosphate	-0.593667	0.214116	Group		0.251901
LOC106764726	Kaempferol 3-neohesperidoside	0.956164	0.00284027	Group	**	0.0543112
LOC106764726	6-Hydroxydelphinidin 3-rutinoside	0.79999	0.0560053	Group		0.0658886
LOC106764726	4,4'-Diapo-zeta-carotene	-0.711107	0.113134	Group		0.323239
LOC106764726	8-Acetylegelolide	0.538809	0.269999	Group		0.411114
LOC106764726	Apigenin 7-rhamnoside-4'-rutinoside	0.956239	0.00283059	Group	**	0.0283059
LOC106764726	Delphinidin 3-sophoroside	0.5366	0.272354	Group		0.370455
LOC106764726	Desglucoparillin	-0.85432	0.030288	Group	*	0.149192
LOC106764726	28-Glucosyloleanolic acid 3-arabinoside	-0.862686	0.0269881	Group	*	0.176094
LOC106764726	MG(0:0/18:3(6Z,9Z,12Z)/0:0)	-0.521504	0.28866	Group		0.360825
LOC106780309	Gingerglycolipid A	0.485476	0.328997	Group		0.365552
LOC106780309	Rutin	-0.583013	0.224565	Group		0.280706
LOC106780309	Nicotiflorin	-0.711614	0.112757	Group		0.203036
LOC106780309	Theonellasterol B	0.831506	0.0401937	Group	*	0.0966467
LOC106780309	MG(18:3(6Z,9Z,12Z)/0:0/0:0)	0.470367	0.346483	Group		0.384981
LOC106780309	PKODiA-PA	0.693127	0.126807	Group		0.224596
LOC106780309	(all-Z)-8,11,14-Heptadecatrienal	0.832748	0.0396206	Group	*	0.183848
LOC106780309	Colubrinoside	0.623353	0.186079	Group		0.297773
LOC106780309	Dehydrosoyasaponin I	0.901057	0.0142001	Group	*	0.0361028
LOC106780309	Quercetin	-0.527724	0.281897	Group		0.352372
LOC106780309	all-trans-heptaprenyl diphosphate	0.65603	0.157125	Group		0.241731
LOC106780309	Kaempferol 3-neohesperidoside	-0.819781	0.0457919	Group	*	0.10104
LOC106780309	6-Hydroxydelphinidin 3-rutinoside	-0.819608	0.045877	Group	*	0.0611693
LOC106780309	4,4'-Diapo-zeta-carotene	0.728958	0.10024	Group		0.323239
LOC106780309	8-Acetylegelolide	-0.6807	0.136652	Group		0.411114
LOC106780309	Apigenin 7-rhamnoside-4'-rutinoside	-0.766576	0.0753706	Group		0.119063
LOC106780309	Delphinidin 3-sophoroside	-0.612871	0.195794	Group		0.370455
LOC106780309	Desglucoparillin	0.644404	0.16719	Group		0.257216
LOC106780309	28-Glucosyloleanolic acid 3-arabinoside	0.797793	0.0571977	Group		0.176094
LOC106780309	MG(0:0/18:3(6Z,9Z,12Z)/0:0)	0.477666	0.337994	Group		0.375549
LOC106762301	Gingerglycolipid A	0.758459	0.0804668	Group		0.297669
LOC106762301	Rutin	-0.758539	0.0804158	Group		0.20136
LOC106762301	Nicotiflorin	-0.712755	0.111914	Group		0.203036
LOC106762301	Theonellasterol B	0.880029	0.0207262	Group	*	0.0966467
LOC106762301	MG(18:3(6Z,9Z,12Z)/0:0/0:0)	0.73239	0.0978401	Group		0.312639
LOC106762301	PKODiA-PA	0.800348	0.055812	Group		0.224596
LOC106762301	(all-Z)-8,11,14-Heptadecatrienal	0.501967	0.31029	Group		0.365047
LOC106762301	Colubrinoside	0.743995	0.0899188	Group		0.297773
LOC106762301	Dehydrosoyasaponin I	0.940786	0.00515559	Group	**	0.0344307
LOC106762301	Quercetin	-0.736307	0.0951331	Group		0.259984
LOC106762301	all-trans-heptaprenyl diphosphate	0.720343	0.106376	Group		0.232618
LOC106762301	Kaempferol 3-neohesperidoside	-0.84671	0.0334456	Group	*	0.10104
LOC106762301	6-Hydroxydelphinidin 3-rutinoside	-0.913219	0.0109697	Group	*	0.0528713
LOC106762301	4,4'-Diapo-zeta-carotene	0.53443	0.274675	Group		0.434792
LOC106762301	8-Acetylegelolide	-0.516925	0.293676	Group		0.411114
LOC106762301	Apigenin 7-rhamnoside-4'-rutinoside	-0.848784	0.0325705	Group	*	0.0984218
LOC106762301	Delphinidin 3-sophoroside	-0.533681	0.275478	Group		0.370455
LOC106762301	Desglucoparillin	0.808038	0.051737	Group		0.149192
LOC106762301	28-Glucosyloleanolic acid 3-arabinoside	0.723742	0.103936	Group		0.196367
LOC106762301	MG(0:0/18:3(6Z,9Z,12Z)/0:0)	0.641375	0.169856	Group		0.360825
LOC106756179	Gingerglycolipid A	0.786461	0.06353	Group		0.297669
LOC106756179	Rutin	-0.647456	0.164522	Group		0.253111
LOC106756179	Nicotiflorin	-0.57231	0.235262	Group		0.28275
LOC106756179	Theonellasterol B	0.733742	0.0969023	Group		0.138432
LOC106756179	MG(18:3(6Z,9Z,12Z)/0:0/0:0)	0.791866	0.0604712	Group		0.312639
LOC106756179	PKODiA-PA	0.598446	0.209494	Group		0.261867
LOC106756179	(all-Z)-8,11,14-Heptadecatrienal	0.516004	0.29469	Group		0.365047
LOC106756179	Colubrinoside	0.536655	0.272296	Group		0.352363
LOC106756179	Dehydrosoyasaponin I	0.833602	0.0392286	Group	*	0.0577493
LOC106756179	Quercetin	-0.63033	0.179725	Group		0.276814
LOC106756179	all-trans-heptaprenyl diphosphate	0.888433	0.0179764	Group	*	0.232618
LOC106756179	Kaempferol 3-neohesperidoside	-0.738944	0.0933297	Group		0.137592
LOC106756179	6-Hydroxydelphinidin 3-rutinoside	-0.904599	0.0132178	Group	*	0.0528713
LOC106756179	4,4'-Diapo-zeta-carotene	0.620212	0.188968	Group		0.343578
LOC106756179	8-Acetylegelolide	-0.745378	0.0889946	Group		0.411114
LOC106756179	Apigenin 7-rhamnoside-4'-rutinoside	-0.824153	0.0436647	Group	*	0.0984218
LOC106756179	Delphinidin 3-sophoroside	-0.589728	0.217956	Group		0.370455
LOC106756179	Desglucoparillin	0.567168	0.240472	Group		0.30059
LOC106756179	28-Glucosyloleanolic acid 3-arabinoside	0.717923	0.108129	Group		0.196367
LOC106756179	MG(0:0/18:3(6Z,9Z,12Z)/0:0)	0.719717	0.106828	Group		0.360825
LOC106762669	Gingerglycolipid A	-0.731356	0.0985608	Group		0.297669
LOC106762669	Rutin	0.791257	0.0608128	Group		0.20136
LOC106762669	Nicotiflorin	0.60865	0.199764	Group		0.266351
LOC106762669	Theonellasterol B	-0.744955	0.0892771	Group		0.137349
LOC106762669	MG(18:3(6Z,9Z,12Z)/0:0/0:0)	-0.712778	0.111898	Group		0.312639
LOC106762669	PKODiA-PA	-0.687131	0.131518	Group		0.224596
LOC106762669	(all-Z)-8,11,14-Heptadecatrienal	-0.670212	0.145206	Group		0.288345
LOC106762669	Colubrinoside	-0.599541	0.208441	Group		0.297773
LOC106762669	Dehydrosoyasaponin I	-0.831212	0.0403298	Group	*	0.0577493
LOC106762669	Quercetin	0.770405	0.0730192	Group		0.259984
LOC106762669	all-trans-heptaprenyl diphosphate	-0.755686	0.0822423	Group		0.232618
LOC106762669	Kaempferol 3-neohesperidoside	0.720903	0.105972	Group		0.137592
LOC106762669	6-Hydroxydelphinidin 3-rutinoside	0.952148	0.00337993	Group	**	0.0528713
LOC106762669	4,4'-Diapo-zeta-carotene	-0.454946	0.364662	Group		0.455828
LOC106762669	8-Acetylegelolide	0.444548	0.377105	Group		0.443653
LOC106762669	Apigenin 7-rhamnoside-4'-rutinoside	0.7545	0.0830075	Group		0.119063
LOC106762669	Delphinidin 3-sophoroside	0.733943	0.0967632	Group		0.370455
LOC106762669	Desglucoparillin	-0.761084	0.0788026	Group		0.157605
LOC106762669	28-Glucosyloleanolic acid 3-arabinoside	-0.585756	0.221856	Group		0.27732
LOC106762669	MG(0:0/18:3(6Z,9Z,12Z)/0:0)	-0.737497	0.0943178	Group		0.360825
LOC106757695	Gingerglycolipid A	0.741838	0.0913683	Group		0.297669
LOC106757695	Rutin	-0.728332	0.10068	Group		0.20136
LOC106757695	Nicotiflorin	-0.69958	0.121822	Group		0.203036
LOC106757695	Theonellasterol B	0.901457	0.0140876	Group	*	0.0966467
LOC106757695	MG(18:3(6Z,9Z,12Z)/0:0/0:0)	0.712256	0.112283	Group		0.312639
LOC106757695	PKODiA-PA	0.835362	0.0384274	Group	*	0.224596
LOC106757695	(all-Z)-8,11,14-Heptadecatrienal	0.510284	0.301011	Group		0.365047
LOC106757695	Colubrinoside	0.781391	0.0664614	Group		0.297773
LOC106757695	Dehydrosoyasaponin I	0.952038	0.00339531	Group	**	0.0344307
LOC106757695	Quercetin	-0.70594	0.116993	Group		0.259984
LOC106757695	all-trans-heptaprenyl diphosphate	0.70371	0.118676	Group		0.232618
LOC106757695	Kaempferol 3-neohesperidoside	-0.838163	0.0371675	Group	*	0.10104
LOC106757695	6-Hydroxydelphinidin 3-rutinoside	-0.90474	0.0131796	Group	*	0.0528713
LOC106757695	4,4'-Diapo-zeta-carotene	0.519323	0.291046	Group		0.434792
LOC106757695	8-Acetylegelolide	-0.513035	0.297964	Group		0.411114
LOC106757695	Apigenin 7-rhamnoside-4'-rutinoside	-0.820395	0.0454902	Group	*	0.0984218
LOC106757695	Delphinidin 3-sophoroside	-0.500098	0.31239	Group		0.370455
LOC106757695	Desglucoparillin	0.797012	0.0576244	Group		0.149192
LOC106757695	28-Glucosyloleanolic acid 3-arabinoside	0.715611	0.109815	Group		0.196367
LOC106757695	MG(0:0/18:3(6Z,9Z,12Z)/0:0)	0.612101	0.196516	Group		0.360825
LOC106767948	Gingerglycolipid A	-0.580019	0.227537	Group		0.297669
LOC106767948	Rutin	0.828133	0.041769	Group	*	0.20136
LOC106767948	Nicotiflorin	0.875288	0.0223598	Group	*	0.203036
LOC106767948	Theonellasterol B	-0.753504	0.0836521	Group		0.137349
LOC106767948	MG(18:3(6Z,9Z,12Z)/0:0/0:0)	-0.566723	0.240924	Group		0.312639
LOC106767948	PKODiA-PA	-0.564313	0.243383	Group		0.286333
LOC106767948	(all-Z)-8,11,14-Heptadecatrienal	-0.589551	0.218128	Group		0.335582
LOC106767948	Colubrinoside	-0.500485	0.311954	Group		0.367005
LOC106767948	Dehydrosoyasaponin I	-0.853683	0.0305469	Group	*	0.0555398
LOC106767948	Quercetin	0.778457	0.0681852	Group		0.259984
LOC106767948	all-trans-heptaprenyl diphosphate	-0.596405	0.211463	Group		0.251901
LOC106767948	Kaempferol 3-neohesperidoside	0.928749	0.00743421	Group	**	0.0543112
LOC106767948	6-Hydroxydelphinidin 3-rutinoside	0.805978	0.052815	Group		0.0658886
LOC106767948	4,4'-Diapo-zeta-carotene	-0.724274	0.103556	Group		0.323239
LOC106767948	8-Acetylegelolide	0.503711	0.308335	Group		0.411114
LOC106767948	Apigenin 7-rhamnoside-4'-rutinoside	0.962173	0.00211925	Group	**	0.0283059
LOC106767948	Delphinidin 3-sophoroside	0.678736	0.138237	Group		0.370455
LOC106767948	Desglucoparillin	-0.860792	0.0277196	Group	*	0.149192
LOC106767948	28-Glucosyloleanolic acid 3-arabinoside	-0.831808	0.0400536	Group	*	0.176094
LOC106767948	MG(0:0/18:3(6Z,9Z,12Z)/0:0)	-0.573424	0.234139	Group		0.360825
LOC106772963	Gingerglycolipid A	0.124287	0.81453	Group		0.81453
LOC106772963	Rutin	-0.341455	0.507723	Group		0.507723
LOC106772963	Nicotiflorin	-0.747199	0.0877843	Group		0.203036
LOC106772963	Theonellasterol B	0.806	0.0528033	Group		0.105607
LOC106772963	MG(18:3(6Z,9Z,12Z)/0:0/0:0)	0.100111	0.850335	Group		0.850335
LOC106772963	PKODiA-PA	0.642787	0.168611	Group		0.240873
LOC106772963	(all-Z)-8,11,14-Heptadecatrienal	0.848376	0.0327417	Group	*	0.183848
LOC106772963	Colubrinoside	0.601775	0.206299	Group		0.297773
LOC106772963	Dehydrosoyasaponin I	0.831008	0.0404245	Group	*	0.0577493
LOC106772963	Quercetin	-0.259313	0.619749	Group		0.619749
LOC106772963	all-trans-heptaprenyl diphosphate	0.337256	0.513296	Group		0.513296
LOC106772963	Kaempferol 3-neohesperidoside	-0.803767	0.0539827	Group		0.10104
LOC106772963	6-Hydroxydelphinidin 3-rutinoside	-0.536318	0.272656	Group		0.272656
LOC106772963	4,4'-Diapo-zeta-carotene	0.806031	0.0527872	Group		0.323239
LOC106772963	8-Acetylegelolide	-0.638749	0.172181	Group		0.411114
LOC106772963	Apigenin 7-rhamnoside-4'-rutinoside	-0.638838	0.172102	Group		0.215128
LOC106772963	Delphinidin 3-sophoroside	-0.385387	0.450539	Group		0.500599
LOC106772963	Desglucoparillin	0.537691	0.27119	Group		0.319047
LOC106772963	28-Glucosyloleanolic acid 3-arabinoside	0.838611	0.0369677	Group	*	0.176094
LOC106772963	MG(0:0/18:3(6Z,9Z,12Z)/0:0)	0.101777	0.847861	Group		0.847861
LOC106765243	Gingerglycolipid A	-0.886548	0.0185769	Group	*	0.297669
LOC106765243	Rutin	0.778988	0.0678714	Group		0.20136
LOC106765243	Nicotiflorin	0.393444	0.440287	Group		0.489208
LOC106765243	Theonellasterol B	-0.667756	0.147242	Group		0.163602
LOC106765243	MG(18:3(6Z,9Z,12Z)/0:0/0:0)	-0.855301	0.0298917	Group	*	0.312639
LOC106765243	PKODiA-PA	-0.737044	0.0946274	Group		0.224596
LOC106765243	(all-Z)-8,11,14-Heptadecatrienal	-0.291335	0.575361	Group		0.605643
LOC106765243	Colubrinoside	-0.669294	0.145966	Group		0.297773
LOC106765243	Dehydrosoyasaponin I	-0.716538	0.109138	Group		0.121264
LOC106765243	Quercetin	0.802284	0.0547728	Group		0.259984
LOC106765243	all-trans-heptaprenyl diphosphate	-0.714402	0.110702	Group		0.232618
LOC106765243	Kaempferol 3-neohesperidoside	0.530676	0.27871	Group		0.309678
LOC106765243	6-Hydroxydelphinidin 3-rutinoside	0.913902	0.0108001	Group	*	0.0528713
LOC106765243	4,4'-Diapo-zeta-carotene	-0.074907	0.88785	Group		0.88785
LOC106765243	8-Acetylegelolide	0.171988	0.744562	Group		0.744562
LOC106765243	Apigenin 7-rhamnoside-4'-rutinoside	0.590295	0.217401	Group		0.24665
LOC106765243	Delphinidin 3-sophoroside	0.530745	0.278635	Group		0.370455
LOC106765243	Desglucoparillin	-0.738266	0.0937922	Group		0.170531
LOC106765243	28-Glucosyloleanolic acid 3-arabinoside	-0.307673	0.553053	Group		0.553053
LOC106765243	MG(0:0/18:3(6Z,9Z,12Z)/0:0)	-0.790994	0.0609602	Group		0.360825
LOC106776417	Gingerglycolipid A	-0.60463	0.203575	Group		0.297669
LOC106776417	Rutin	0.371008	0.469022	Group		0.493707
LOC106776417	Nicotiflorin	0.241417	0.644909	Group		0.644909
LOC106776417	Theonellasterol B	-0.707866	0.115548	Group		0.144435
LOC106776417	MG(18:3(6Z,9Z,12Z)/0:0/0:0)	-0.589194	0.218479	Group		0.312639
LOC106776417	PKODiA-PA	-0.745332	0.0890255	Group		0.224596
LOC106776417	(all-Z)-8,11,14-Heptadecatrienal	-0.746844	0.0880197	Group		0.282514
LOC106776417	Colubrinoside	-0.668636	0.146511	Group		0.297773
LOC106776417	Dehydrosoyasaponin I	-0.742523	0.0909068	Group		0.109431
LOC106776417	Quercetin	0.362432	0.480156	Group		0.533506
LOC106776417	all-trans-heptaprenyl diphosphate	-0.776232	0.069506	Group		0.232618
LOC106776417	Kaempferol 3-neohesperidoside	0.428517	0.396568	Group		0.396568
LOC106776417	6-Hydroxydelphinidin 3-rutinoside	0.847987	0.0329058	Group	*	0.0606442
LOC106776417	4,4'-Diapo-zeta-carotene	-0.31005	0.549827	Group		0.610919
LOC106776417	8-Acetylegelolide	0.586957	0.220673	Group		0.411114
LOC106776417	Apigenin 7-rhamnoside-4'-rutinoside	0.381944	0.454943	Group		0.461248
LOC106776417	Delphinidin 3-sophoroside	0.498293	0.314423	Group		0.370455
LOC106776417	Desglucoparillin	-0.347995	0.499079	Group		0.499079
LOC106776417	28-Glucosyloleanolic acid 3-arabinoside	-0.397092	0.435669	Group		0.484077
LOC106776417	MG(0:0/18:3(6Z,9Z,12Z)/0:0)	-0.573318	0.234246	Group		0.360825
Note: LT represents one group sprayed with distilled water and planted under low-temperature, and LT+S represents one group sprayed with uniconazole S3307 and planted under low-temperature.
