# Supplementary material for: Comparative Analysis Highlights Uniconazole’s Efficacy in Enhancing the Cold Stress Tolerance of Mung Beans by Targeting Photosynthetic Pathways
Source: Plants (Basel). 2024 Jul 9;13(14):1885. doi: 10.3390/plants13141885 (PMC11280120; doi:10.3390/plants13141885)
Supplement: Supplementary file 1 [file plants-13-01885-s001.zip › plants-3046194-supplementary-update/Supplementary_table_S3.xls]

## Sheet: enrichment-kegg-L2D4_S-vs-L2D4-
	Supplementary table 1. KEGG enrichment analysis on the differential expression genes between two groups (sprayed with uniconazole and water under cold stress) in mung beans
id	Term	ListHits	ListTotal	PopHits	PopTotal	pValue	qValue	Enrichment_score	Gene	hyperlink_only_excel
path:vra00196	Photosynthesis - antenna proteins	6	103	19	5046	4.95832e-08	2.92541e-06	15.4706	LOC106774390; LOC106756707; LOC106774260; LOC106775787; LOC106777957; LOC106780309	path:vra00196
path:vra00941	Flavonoid biosynthesis	7	103	60	5046	2.4391e-05	0.000719534	5.71553	LOC106759717; LOC106769061; LOC106766157; LOC106766188; LOC106771799; LOC106775585; LOC106779704	path:vra00941
path:vra04712	Circadian rhythm - plant	6	103	51	5046	6.66348e-05	0.00131048	5.76356	LOC106766377; LOC106757404; LOC106766157; LOC106766188; LOC106779704; LOC106753827	path:vra04712
path:vra00909	Sesquiterpenoid and triterpenoid biosynthesis	3	103	27	5046	0.00200228	0.0172171	5.44337	LOC106753038; LOC106753988; LOC106779110	path:vra00909
path:vra00565	Ether lipid metabolism	3	103	28	5046	0.00229975	0.0172171	5.24896	LOC106760832; LOC106773868; LOC106773654	path:vra00565
path:vra00905	Brassinosteroid biosynthesis	2	103	14	5046	0.00255274	0.0172171	6.99861	LOC106763863; LOC106778030	path:vra00905
path:vra00943	Isoflavonoid biosynthesis	3	103	29	5046	0.00262634	0.0172171	5.06796	LOC106756258; LOC106758582; LOC106774281	path:vra00943
path:vra00591	Linoleic acid metabolism	3	103	29	5046	0.00262634	0.0172171	5.06796	LOC106756179; LOC106773082; LOC106776123	path:vra00591
path:vra00950	Isoquinoline alkaloid biosynthesis	3	103	29	5046	0.00262634	0.0172171	5.06796	LOC106780397; LOC106780392; LOC106752977	path:vra00950
path:vra00908	Zeatin biosynthesis	3	103	38	5046	0.00709426	0.0418562	3.86765	LOC106767266; LOC106771461; LOC106752528	path:vra00908
path:vra00906	Carotenoid biosynthesis	3	103	40	5046	0.00851474	0.04567	3.67427	LOC106767139; LOC106753610; LOC106755472	path:vra00906
path:vra00960	Tropane, piperidine and pyridine alkaloid biosynthesis	3	103	44	5046	0.0118874	0.0584463	3.34025	LOC106753804; LOC106780397; LOC106780392	path:vra00960
path:vra01040	Biosynthesis of unsaturated fatty acids	2	103	26	5046	0.0152733	0.0675	3.76848	LOC106757695; LOC106771256	path:vra01040
path:vra00195	Photosynthesis	3	103	48	5046	0.0160169	0.0675	3.06189	LOC106775681; LOC106775679; LOC106754237	path:vra00195
path:vra00380	Tryptophan metabolism	3	103	50	5046	0.0183811	0.0722988	2.93942	LOC106763505; LOC106766043; LOC106771549	path:vra00380
path:vra00904	Diterpenoid biosynthesis	2	103	29	5046	0.0205414	0.0727144	3.37864	LOC106773832; LOC106778530	path:vra00904
path:vra00350	Tyrosine metabolism	3	103	52	5046	0.0209516	0.0727144	2.82636	LOC106780397; LOC106780392; LOC106752977	path:vra00350
path:vra00944	Flavone and flavonol biosynthesis	1	103	12	5046	0.0238353	0.0781267	4.08252	LOC106779200	path:vra00944
path:vra00073	Cutin, suberine and wax biosynthesis	2	103	34	5046	0.0312713	0.0888666	2.88178	LOC106755801; LOC106769560	path:vra00073
path:vra00564	Glycerophospholipid metabolism	5	103	117	5046	0.0316094	0.0888666	2.0936	LOC106773900; LOC106765284; LOC106760832; LOC106773868; LOC106773654	path:vra00564
path:vra00410	beta-Alanine metabolism	3	103	59	5046	0.0316305	0.0888666	2.49103	LOC106757180; LOC106780397; LOC106780392	path:vra00410
path:vra00592	alpha-Linolenic acid metabolism	3	103	61	5046	0.0351737	0.0929692	2.40936	LOC106756179; LOC106776123; LOC106777103	path:vra00592
path:vra00360	Phenylalanine metabolism	2	103	36	5046	0.0362422	0.0929692	2.72168	LOC106780397; LOC106780392	path:vra00360
path:vra00040	Pentose and glucuronate interconversions	5	103	127	5046	0.0444668	0.109314	1.92875	LOC106760143; LOC106761675; LOC106760710; LOC106766531; LOC106775057	path:vra00040
path:vra00590	Arachidonic acid metabolism	1	103	20	5046	0.0617646	0.145764	2.44951	LOC106769648	path:vra00590
path:vra00730	Thiamine metabolism	1	103	23	5046	0.0790916	0.179477	2.13001	LOC106775981	path:vra00730
path:vra00250	Alanine, aspartate and glutamate metabolism	2	103	52	5046	0.0890734	0.194642	1.88424	LOC106773541; LOC106775764	path:vra00250
path:vra00945	Stilbenoid, diarylheptanoid and gingerol biosynthesis	1	103	26	5046	0.0977247	0.20592	1.88424	LOC106775585	path:vra00945
path:vra00052	Galactose metabolism	2	103	57	5046	0.109821	0.223429	1.71896	LOC106758648; LOC106774325	path:vra00052
path:vra04075	Plant hormone signal transduction	8	103	282	5046	0.120256	0.236504	1.3898	LOC106756563; LOC106757330; LOC106757404; LOC106766908; LOC106771462; LOC106776303; LOC106779256; LOC106754457	path:vra04075
path:vra00240	Pyrimidine metabolism	2	103	62	5046	0.13224	0.245027	1.58033	LOC106765176; LOC106753764	path:vra00240
path:vra00500	Starch and sucrose metabolism	5	103	170	5046	0.132896	0.245027	1.44089	LOC106754128; LOC106762931; LOC106769555; LOC106771165; LOC106774325	path:vra00500
path:vra00220	Arginine biosynthesis	1	103	32	5046	0.138067	0.246848	1.53095	LOC106773541	path:vra00220
path:vra00630	Glyoxylate and dicarboxylate metabolism	2	103	67	5046	0.15611	0.270897	1.4624	LOC106754322; LOC106764674	path:vra00630
path:vra00562	Inositol phosphate metabolism	2	103	70	5046	0.171036	0.274283	1.39972	LOC106769432; LOC106773654	path:vra00562
path:vra00790	Folate biosynthesis	1	103	37	5046	0.173953	0.274283	1.32406	LOC106778134	path:vra00790
path:vra00260	Glycine, serine and threonine metabolism	2	103	72	5046	0.181208	0.274283	1.36084	LOC106780397; LOC106780392	path:vra00260
path:vra00640	Propanoate metabolism	1	103	38	5046	0.181306	0.274283	1.28922	LOC106757180	path:vra00640
path:vra00910	Nitrogen metabolism	1	103	38	5046	0.181306	0.274283	1.28922	LOC106773541	path:vra00910
path:vra00940	Phenylpropanoid biosynthesis	5	103	202	5046	0.229935	0.336467	1.21263	LOC106760169; LOC106767325; LOC106771312; LOC106769628; LOC106775585	path:vra00940
path:vra02010	ABC transporters	1	103	45	5046	0.233816	0.336467	1.08867	LOC106757189	path:vra02010
path:vra00860	Porphyrin and chlorophyll metabolism	1	103	49	5046	0.264262	0.362592	0.999802	LOC106765024	path:vra00860
path:vra03440	Homologous recombination	1	103	49	5046	0.264262	0.362592	0.999802	LOC106772785	path:vra03440
path:vra00020	Citrate cycle (TCA cycle)	1	103	51	5046	0.279508	0.374795	0.960594	LOC106764674	path:vra00020
path:vra00280	Valine, leucine and isoleucine degradation	1	103	54	5046	0.302334	0.396394	0.907228	LOC106757180	path:vra00280
path:vra00230	Purine metabolism	2	103	101	5046	0.34027	0.436303	0.970105	LOC106775048; LOC106753764	path:vra00230
path:vra00900	Terpenoid backbone biosynthesis	1	103	60	5046	0.347563	0.436303	0.816505	LOC106775981	path:vra00900
path:vra00130	Ubiquinone and other terpenoid-quinone biosynthesis	1	103	62	5046	0.362444	0.436412	0.790166	LOC106767325	path:vra00130
path:vra00051	Fructose and mannose metabolism	1	103	62	5046	0.362444	0.436412	0.790166	LOC106774105	path:vra00051
path:vra04120	Ubiquitin mediated proteolysis	2	103	109	5046	0.385176	0.454508	0.898904	LOC106763012; LOC106777205	path:vra04120
path:vra04070	Phosphatidylinositol signaling system	1	103	71	5046	0.427673	0.494758	0.690004	LOC106769432	path:vra04070
path:vra00010	Glycolysis / Gluconeogenesis	2	103	138	5046	0.539211	0.598279	0.710004	LOC106758648; LOC106773761	path:vra00010
path:vra04146	Peroxisome	1	103	89	5046	0.546713	0.598279	0.550453	LOC106755801	path:vra04146
path:vra04144	Endocytosis	3	103	190	5046	0.547578	0.598279	0.773531	LOC106760832; LOC106769432; LOC106773868	path:vra04144
path:vra00520	Amino sugar and nucleotide sugar metabolism	2	103	143	5046	0.563593	0.604582	0.685179	LOC106767708; LOC106754674	path:vra00520
path:vra00480	Glutathione metabolism	1	103	100	5046	0.610618	0.64333	0.489903	LOC106777047	path:vra00480
path:vra04626	Plant-pathogen interaction	2	103	187	5046	0.742308	0.768354	0.52396	LOC106766738; LOC106775361	path:vra04626
path:vra04016	MAPK signaling pathway - plant	1	103	154	5046	0.82871	0.842998	0.318119	LOC106757330	path:vra04016
path:vra04141	Protein processing in endoplasmic reticulum	1	103	207	5046	0.929678	0.929678	0.236668	LOC106763898	path:vra04141
